# Supplementary material for: Association of Sleep, Inflammation and Female Infertility: A Cross‐Sectional Survey and Genetic Approach
Source: Brain Behav. 2025 Jun 17;15(6):e70627. doi: 10.1002/brb3.70627 (PMC12171637; doi:10.1002/brb3.70627)
Supplement: Supplementary file 3 — MR analysis of 91 inflammatory factors and female infertility. [file BRB3-15-e70627-s006.xlsx]

## Sheet: MR analysis
MR analysis of 91 inflammatory factors and female infertility
exposure	nsnp	method	b	se	or	or_lci95	or_uci95	pval
Eukaryotic translation initiation factor 4E-binding protein 1 levels	16	MR Egger	-0.0153695	0.201687	0.984748	0.663202	1.46219	0.940334
		Weighted median	-0.139147	0.102778	0.8701	0.71135	1.06428	0.175781
		Inverse variance weighted	-0.0892218	0.0778067	0.914643	0.785274	1.06532	0.251501
		Simple mode	-0.0849732	0.160179	0.918537	0.671041	1.25731	0.603539
		Weighted mode	-0.135619	0.128847	0.873175	0.678304	1.12403	0.309205
Adenosine Deaminase levels	25	MR Egger	0.0925486	0.050572	1.09697	0.993449	1.21127	0.0802361
		Weighted median	0.0885847	0.0400623	1.09263	1.01011	1.18188	0.027024
		Inverse variance weighted	0.0809328	0.0380058	1.0843	1.00646	1.16815	0.033214
		Simple mode	0.168218	0.109663	1.1832	0.954353	1.46691	0.13812
		Weighted mode	0.0885261	0.039558	1.09256	1.01105	1.18064	0.0347735
Artemin levels	30	MR Egger	0.17204	0.116467	1.18773	0.945317	1.4923	0.150792
		Weighted median	0.174063	0.0755729	1.19013	1.02628	1.38014	0.0212648
		Inverse variance weighted	0.120436	0.0533687	1.12799	1.01596	1.25237	0.0240286
		Simple mode	0.230634	0.14596	1.2594	0.946061	1.67651	0.124927
		Weighted mode	0.23819	0.140044	1.26895	0.964355	1.66975	0.0996764
Axin-1 levels	13	MR Egger	0.0320883	0.277382	1.03261	0.599547	1.77848	0.909989
		Weighted median	-0.045961	0.126329	0.955079	0.7456	1.22341	0.715992
		Inverse variance weighted	-0.119677	0.103791	0.887207	0.723896	1.08736	0.248888
		Simple mode	0.00401498	0.283662	1.00402	0.575819	1.75066	0.98894
		Weighted mode	0.165092	0.275603	1.1795	0.687228	2.0244	0.560297
beta-nerve growth factor levels	35	MR Egger	-0.217838	0.141702	0.804256	0.609222	1.06173	0.133755
		Weighted median	-0.032041	0.0861803	0.968467	0.81795	1.14668	0.710049
		Inverse variance weighted	-0.0514508	0.060232	0.94985	0.844082	1.06887	0.392989
		Simple mode	0.0137578	0.169209	1.01385	0.727681	1.41257	0.935675
		Weighted mode	-0.0254591	0.153209	0.974862	0.721987	1.31631	0.869005
Caspase 8 levels	22	MR Egger	-0.215958	0.127636	0.805769	0.627429	1.0348	0.106171
		Weighted median	-0.141045	0.0899236	0.86845	0.728116	1.03583	0.116764
		Inverse variance weighted	-0.173447	0.0632401	0.840762	0.742749	0.951709	0.0060941
		Simple mode	-0.0739734	0.15522	0.928696	0.685091	1.25892	0.638588
		Weighted mode	-0.131242	0.105776	0.877006	0.712793	1.07905	0.228383
Eotaxin levels	27	MR Egger	-0.0848544	0.125792	0.918646	0.717913	1.17551	0.506147
		Weighted median	-0.0301358	0.0840194	0.970314	0.822988	1.14401	0.719837
		Inverse variance weighted	-0.0740589	0.0654027	0.928617	0.816892	1.05562	0.257486
		Simple mode	-0.0291676	0.151992	0.971254	0.721032	1.30831	0.84931
		Weighted mode	-0.0364867	0.0946956	0.964171	0.800843	1.16081	0.703146
C-C motif chemokine 19 levels	35	MR Egger	-0.0495742	0.0689123	0.951635	0.831402	1.08925	0.47697
		Weighted median	-0.0213968	0.0596579	0.978831	0.870815	1.10024	0.719851
		Inverse variance weighted	-0.00452998	0.0436772	0.99548	0.913806	1.08445	0.917396
		Simple mode	0.092106	0.129957	1.09648	0.849923	1.41456	0.483315
		Weighted mode	-0.0287113	0.0584201	0.971697	0.866568	1.08958	0.626257
C-C motif chemokine 20 levels	32	MR Egger	0.179682	0.150208	1.19684	0.891611	1.60655	0.240979
		Weighted median	-0.0116111	0.0807745	0.988456	0.843725	1.15801	0.8857
		Inverse variance weighted	0.00137998	0.0576282	1.00138	0.894428	1.12112	0.980895
		Simple mode	-0.112523	0.152072	0.893576	0.663262	1.20387	0.464907
		Weighted mode	-0.0671327	0.149444	0.935071	0.697647	1.2533	0.6564
C-C motif chemokine 23 levels	31	MR Egger	-0.041103	0.0588489	0.95973	0.855177	1.07707	0.49046
		Weighted median	-0.026058	0.0522078	0.974279	0.879514	1.07925	0.617694
		Inverse variance weighted	0.0140751	0.0406862	1.01417	0.93644	1.09836	0.729386
		Simple mode	0.209688	0.131797	1.23329	0.952529	1.59681	0.122097
		Weighted mode	-0.0347604	0.053228	0.965837	0.870152	1.07204	0.518699
C-C motif chemokine 25 levels	36	MR Egger	0.00122025	0.0414629	1.00122	0.923073	1.08599	0.976694
		Weighted median	0.00115484	0.0301991	1.00116	0.943617	1.0622	0.969496
		Inverse variance weighted	-0.00747302	0.031869	0.992555	0.932453	1.05653	0.814603
		Simple mode	-0.164793	0.138985	0.848069	0.64584	1.11362	0.243734
		Weighted mode	-0.00875907	0.0301057	0.991279	0.934479	1.05153	0.772812
C-C motif chemokine 28 levels	36	MR Egger	0.0447844	0.127422	1.0458	0.814677	1.3425	0.727409
		Weighted median	0.0357616	0.0762122	1.03641	0.892602	1.20338	0.638901
		Inverse variance weighted	-0.00156919	0.0568105	0.998432	0.893224	1.11603	0.977964
		Simple mode	0.157109	0.162789	1.17012	0.850477	1.60991	0.341113
		Weighted mode	0.060953	0.144291	1.06285	0.801029	1.41025	0.675295
C-C motif chemokine 4 levels	31	MR Egger	0.0105887	0.0438984	1.01064	0.927324	1.10145	0.81109
		Weighted median	-0.00683331	0.0400855	0.99319	0.918144	1.07437	0.864642
		Inverse variance weighted	-0.00659184	0.0312786	0.99343	0.934356	1.05624	0.833086
		Simple mode	0.0496547	0.0981776	1.05091	0.866951	1.2739	0.616718
		Weighted mode	-0.00674946	0.0365863	0.993273	0.92454	1.06712	0.854878
Natural killer cell receptor 2B4 levels	33	MR Egger	-0.0815141	0.0865	0.92172	0.77798	1.09202	0.353295
		Weighted median	-0.0117348	0.0738851	0.988334	0.855089	1.14234	0.873806
		Inverse variance weighted	-0.00973684	0.0441369	0.99031	0.908241	1.0798	0.8254
		Simple mode	0.0453505	0.117312	1.04639	0.831453	1.3169	0.701625
		Weighted mode	-0.0106391	0.0803579	0.989417	0.845235	1.15819	0.895499
CD40L receptor levels	24	MR Egger	0.0216521	0.0584835	1.02189	0.911216	1.146	0.714754
		Weighted median	0.0353945	0.0456346	1.03603	0.947385	1.13297	0.437981
		Inverse variance weighted	0.02369	0.0407649	1.02397	0.945341	1.10914	0.561147
		Simple mode	0.11074	0.142098	1.1171	0.845546	1.47588	0.443738
		Weighted mode	0.0353665	0.0432649	1.036	0.951769	1.12768	0.422063
T-cell surface glycoprotein CD5 levels	29	MR Egger	-0.214366	0.126001	0.807053	0.630446	1.03313	0.100378
		Weighted median	-0.0799077	0.0728023	0.923202	0.800435	1.0648	0.272379
		Inverse variance weighted	-0.0627549	0.050916	0.939174	0.849973	1.03773	0.217755
		Simple mode	-0.0924946	0.118559	0.911654	0.722621	1.15014	0.441844
		Weighted mode	-0.104999	0.0932176	0.900325	0.749982	1.08081	0.269563
T-cell surface glycoprotein CD6 isoform levels	23	MR Egger	0.0243858	0.0464211	1.02469	0.93557	1.12229	0.604866
		Weighted median	0.0469188	0.0384704	1.04804	0.971919	1.13012	0.222613
		Inverse variance weighted	0.0543308	0.0338051	1.05583	0.988144	1.12816	0.108015
		Simple mode	0.125795	0.098248	1.13405	0.935409	1.37487	0.213747
		Weighted mode	0.0502611	0.0349331	1.05155	0.981957	1.12607	0.164288
CUB domain-containing protein 1 levels	31	MR Egger	-0.0284309	0.081821	0.971969	0.827952	1.14104	0.730743
		Weighted median	-0.0448689	0.0604284	0.956123	0.849329	1.07634	0.457776
		Inverse variance weighted	-0.0354451	0.0451059	0.965176	0.88351	1.05439	0.431974
		Simple mode	-0.00561778	0.103326	0.994398	0.812096	1.21762	0.957001
		Weighted mode	-0.0468487	0.0585653	0.954232	0.85075	1.0703	0.430035
Macrophage colony-stimulating factor 1 levels	27	MR Egger	0.0320288	0.147882	1.03255	0.772735	1.37971	0.83029
		Weighted median	0.113097	0.082819	1.11974	0.951964	1.31709	0.172067
		Inverse variance weighted	-0.0438495	0.0651547	0.957098	0.842356	1.08747	0.500943
		Simple mode	0.173897	0.182928	1.18993	0.831402	1.70307	0.350545
		Weighted mode	0.149526	0.102732	1.16128	0.949492	1.42032	0.157501
Cystatin D levels	46	MR Egger	-0.0143541	0.0420416	0.985748	0.907778	1.07042	0.734408
		Weighted median	-0.0121826	0.0373849	0.987891	0.918093	1.063	0.744523
		Inverse variance weighted	-0.0142426	0.0295829	0.985858	0.930321	1.04471	0.630198
		Simple mode	0.00638307	0.112699	1.0064	0.806939	1.25517	0.955084
		Weighted mode	-0.0195886	0.038539	0.980602	0.909259	1.05754	0.613739
Fractalkine levels	29	MR Egger	-0.242702	0.170594	0.784505	0.561543	1.09599	0.166278
		Weighted median	0.0682642	0.0881068	1.07065	0.900842	1.27246	0.438465
		Inverse variance weighted	0.0293135	0.0643861	1.02975	0.907662	1.16825	0.64891
		Simple mode	0.243156	0.193481	1.27527	0.872785	1.86335	0.21923
		Weighted mode	0.24745	0.20271	1.28076	0.860827	1.90553	0.232376
C-X-C motif chemokine 1 levels	23	MR Egger	0.169913	0.0940032	1.1852	0.985769	1.42498	0.0850289
		Weighted median	0.184414	0.0686612	1.20251	1.0511	1.37574	0.00723449
		Inverse variance weighted	0.0387551	0.0618978	1.03952	0.920752	1.1736	0.53124
		Simple mode	0.0481035	0.158352	1.04928	0.769306	1.43114	0.764153
		Weighted mode	0.167159	0.0623817	1.18194	1.04591	1.33566	0.0136901
C-X-C motif chemokine 10 levels	33	MR Egger	-0.0468519	0.100824	0.954229	0.783122	1.16272	0.645401
		Weighted median	-0.0273529	0.0757593	0.973018	0.838751	1.12878	0.718062
		Inverse variance weighted	0.0636243	0.0553351	1.06569	0.956158	1.18777	0.250226
		Simple mode	-0.0839554	0.138461	0.919472	0.700936	1.20614	0.548562
		Weighted mode	-0.0839554	0.101622	0.919472	0.753419	1.12212	0.414834
C-X-C motif chemokine 11 levels	37	MR Egger	-0.0406187	0.125861	0.960195	0.750281	1.22884	0.748823
		Weighted median	-0.100227	0.0801475	0.904632	0.773123	1.05851	0.211104
		Inverse variance weighted	-0.0763933	0.0500701	0.926452	0.839851	1.02198	0.127078
		Simple mode	-0.0982854	0.142531	0.90639	0.685473	1.19851	0.494885
		Weighted mode	-0.107659	0.0919147	0.897934	0.749903	1.07519	0.249175
C-X-C motif chemokine 5 levels	21	MR Egger	-0.0641057	0.0648183	0.937906	0.826009	1.06496	0.335089
		Weighted median	-0.087468	0.052752	0.916248	0.826247	1.01605	0.0972975
		Inverse variance weighted	-0.0870007	0.0407471	0.916676	0.846314	0.992889	0.0327498
		Simple mode	-0.0678874	0.10935	0.934366	0.754112	1.1577	0.541726
		Weighted mode	-0.0875403	0.0514012	0.916182	0.828377	1.01329	0.104045
C-X-C motif chemokine 6 levels	23	MR Egger	0.0861281	0.0467202	1.08995	0.994571	1.19447	0.0794173
		Weighted median	0.0523964	0.0387207	1.05379	0.976778	1.13688	0.175995
		Inverse variance weighted	0.041463	0.0343452	1.04233	0.974478	1.11492	0.227339
		Simple mode	0.0415459	0.11434	1.04242	0.833134	1.30428	0.719809
		Weighted mode	0.0513894	0.0363757	1.05273	0.98029	1.13053	0.171725
C-X-C motif chemokine 9 levels	35	MR Egger	0.0319934	0.141372	1.03251	0.782629	1.36218	0.822359
		Weighted median	-0.105544	0.0826547	0.899835	0.765254	1.05808	0.201629
		Inverse variance weighted	-0.0712622	0.064162	0.931218	0.821174	1.05601	0.266715
		Simple mode	0.133004	0.168646	1.14225	0.820745	1.58971	0.435777
		Weighted mode	0.0654674	0.125466	1.06766	0.834898	1.36531	0.605196
Delta and Notch-like epidermal growth factor-related receptor levels	25	MR Egger	0.16196	0.112967	1.17581	0.942277	1.46723	0.165116
		Weighted median	0.0463083	0.0755291	1.0474	0.903275	1.21452	0.539798
		Inverse variance weighted	-0.0175441	0.0522657	0.982609	0.886934	1.0886	0.737119
		Simple mode	-0.00271519	0.109889	0.997288	0.804048	1.23697	0.980492
		Weighted mode	0.0442668	0.0820685	1.04526	0.889952	1.22767	0.594588
Protein S100-A12 levels	25	MR Egger	0.0857391	0.11233	1.08952	0.874216	1.35785	0.453055
		Weighted median	0.0504374	0.0819576	1.05173	0.895655	1.235	0.538285
		Inverse variance weighted	0.062948	0.05555	1.06497	0.955109	1.18747	0.257139
		Simple mode	0.0673373	0.119415	1.06966	0.846439	1.35174	0.57806
		Weighted mode	0.0448534	0.0912854	1.04587	0.874532	1.25079	0.62764
Fibroblast growth factor 19 levels	32	MR Egger	-0.0692906	0.140398	0.933056	0.708595	1.22862	0.625232
		Weighted median	-0.115775	0.0762894	0.890676	0.766974	1.03433	0.129122
		Inverse variance weighted	-0.0666052	0.0575989	0.935564	0.835689	1.04738	0.247532
		Simple mode	-0.000421699	0.139952	0.999578	0.759778	1.31506	0.997615
		Weighted mode	-0.168197	0.0934316	0.845187	0.703756	1.01504	0.0815653
Fibroblast growth factor 21 levels	24	MR Egger	0.0599607	0.149108	1.06179	0.792715	1.42221	0.69147
		Weighted median	-0.0075766	0.0803295	0.992452	0.847875	1.16168	0.924856
		Inverse variance weighted	-0.00131821	0.0627064	0.998683	0.883183	1.12929	0.983228
		Simple mode	0.0109449	0.129351	1.011	0.784598	1.30275	0.933301
		Weighted mode	0.0172591	0.0887178	1.01741	0.855022	1.21064	0.847462
Fibroblast growth factor 23 levels	25	MR Egger	0.052467	0.107143	1.05387	0.854248	1.30013	0.628992
		Weighted median	0.0371105	0.0825125	1.03781	0.882838	1.21998	0.652886
		Inverse variance weighted	0.000216063	0.0578327	1.00022	0.893029	1.12027	0.997019
		Simple mode	0.0277594	0.150525	1.02815	0.765467	1.38097	0.855235
		Weighted mode	0.0630116	0.0993609	1.06504	0.876573	1.29403	0.531969
Fibroblast growth factor 5 levels	32	MR Egger	-0.0338951	0.0426927	0.966673	0.889076	1.05104	0.43347
		Weighted median	-0.0526921	0.0355432	0.948672	0.884833	1.01712	0.138213
		Inverse variance weighted	-0.0183143	0.02972	0.981852	0.926292	1.04075	0.537744
		Simple mode	-0.0369774	0.110384	0.963698	0.776211	1.19647	0.739891
		Weighted mode	-0.0550952	0.0366664	0.946395	0.880768	1.01691	0.14306
Fms-related tyrosine kinase 3 ligand levels	42	MR Egger	-0.0866697	0.0824275	0.91698	0.780182	1.07776	0.299356
		Weighted median	-0.0837821	0.0657374	0.919632	0.808457	1.04609	0.202488
		Inverse variance weighted	-0.0684372	0.0469404	0.933852	0.851769	1.02385	0.144852
		Simple mode	-0.164713	0.10636	0.848137	0.688542	1.04472	0.129155
		Weighted mode	-0.100606	0.0649826	0.904289	0.796146	1.02712	0.129259
Glial cell line-derived neurotrophic factor levels	24	MR Egger	0.0133823	0.0930148	1.01347	0.844571	1.21615	0.886911
		Weighted median	0.0553999	0.078575	1.05696	0.906099	1.23295	0.480774
		Inverse variance weighted	-0.0180993	0.0541543	0.982063	0.883166	1.09204	0.738215
		Simple mode	0.125948	0.140344	1.13422	0.86146	1.49335	0.378792
		Weighted mode	0.0711942	0.0785849	1.07379	0.920505	1.2526	0.374355
Hepatocyte growth factor levels	27	MR Egger	-0.103937	0.141022	0.901282	0.683628	1.18823	0.467968
		Weighted median	0.0753771	0.0938352	1.07829	0.897143	1.29601	0.421806
		Inverse variance weighted	0.0405974	0.0654499	1.04143	0.91605	1.18398	0.535072
		Simple mode	0.0551112	0.160557	1.05666	0.771374	1.44745	0.734171
		Weighted mode	0.0849813	0.126741	1.0887	0.849225	1.3957	0.508445
Interferon gamma levels	18	MR Egger	-0.0212362	0.141449	0.978988	0.741948	1.29176	0.882536
		Weighted median	0.0521604	0.0933794	1.05354	0.877338	1.26514	0.576445
		Inverse variance weighted	0.0388047	0.0761885	1.03957	0.895364	1.207	0.610524
		Simple mode	0.118032	0.156041	1.12528	0.828774	1.52787	0.459754
		Weighted mode	0.0834928	0.131284	1.08708	0.840444	1.40609	0.533266
Interleukin-10 levels	34	MR Egger	-0.0401569	0.100802	0.960639	0.788417	1.17048	0.693
		Weighted median	0.133412	0.0703647	1.14272	0.995507	1.3117	0.057959
		Inverse variance weighted	0.0847114	0.0498318	1.0884	0.987125	1.20007	0.089141
		Simple mode	0.128456	0.135823	1.13707	0.871311	1.48389	0.351145
		Weighted mode	0.158507	0.120987	1.17176	0.924383	1.48534	0.199205
Interleukin-10 receptor subunit alpha levels	19	MR Egger	0.119268	0.108065	1.12667	0.911614	1.39247	0.285113
		Weighted median	-0.0334513	0.0869013	0.967102	0.815644	1.14669	0.700286
		Inverse variance weighted	-0.00634585	0.0597039	0.993674	0.883941	1.11703	0.915353
		Simple mode	-0.0330221	0.145545	0.967517	0.727391	1.28691	0.823069
		Weighted mode	-0.0457189	0.122627	0.95531	0.751212	1.21486	0.71363
Interleukin-10 receptor subunit beta levels	28	MR Egger	-0.0529743	0.0499894	0.948404	0.859888	1.04603	0.299022
		Weighted median	-0.0323439	0.0432698	0.968174	0.889449	1.05387	0.454765
		Inverse variance weighted	-0.0607315	0.0347458	0.941076	0.87912	1.0074	0.0804851
		Simple mode	0.00983933	0.0951628	1.00989	0.838048	1.21696	0.918414
		Weighted mode	-0.0303207	0.0401165	0.970134	0.896776	1.04949	0.456304
Interleukin-12 subunit beta levels	34	MR Egger	0.00960267	0.0523743	1.00965	0.911147	1.1188	0.855683
		Weighted median	0.0038682	0.042084	1.00388	0.924394	1.09019	0.926765
		Inverse variance weighted	-0.0260945	0.0335363	0.974243	0.912264	1.04043	0.436512
		Simple mode	-0.13006	0.102346	0.878043	0.718451	1.07309	0.212692
		Weighted mode	-0.00295217	0.0381464	0.997052	0.925224	1.07446	0.93878
Interleukin-13 levels	24	MR Egger	-0.080638	0.0963109	0.922528	0.763832	1.11419	0.411446
		Weighted median	-0.0202533	0.0690252	0.97995	0.855951	1.12191	0.769201
		Inverse variance weighted	0.0114981	0.0511029	1.01156	0.915153	1.11813	0.82198
		Simple mode	0.157549	0.128917	1.17064	0.909257	1.50716	0.234048
		Weighted mode	-0.0747087	0.0991141	0.928014	0.764164	1.127	0.458638
Interleukin-15 receptor subunit alpha levels	25	MR Egger	0.00904118	0.0590371	1.00908	0.898821	1.13287	0.87962
		Weighted median	0.0292305	0.0455623	1.02966	0.941697	1.12584	0.521166
		Inverse variance weighted	0.000116372	0.0359514	1.00012	0.932069	1.07313	0.997417
		Simple mode	0.0370963	0.0911341	1.03779	0.868032	1.24075	0.687578
		Weighted mode	0.0216346	0.0456201	1.02187	0.934465	1.11745	0.639619
Interleukin-17A levels	20	MR Egger	-0.0476751	0.132608	0.953443	0.735219	1.23644	0.72339
		Weighted median	-0.111975	0.0931588	0.894067	0.744855	1.07317	0.229371
		Inverse variance weighted	-0.0661981	0.0620468	0.935945	0.828772	1.05698	0.286014
		Simple mode	-0.107351	0.170184	0.89821	0.64345	1.25384	0.53569
		Weighted mode	-0.114168	0.129663	0.892108	0.691904	1.15024	0.389593
Interleukin-17C levels	32	MR Egger	-0.182424	0.142051	0.833248	0.630751	1.10075	0.208894
		Weighted median	-0.0582632	0.0771748	0.943402	0.810969	1.09746	0.450278
		Inverse variance weighted	-0.0546786	0.0539161	0.946789	0.851842	1.05232	0.310514
		Simple mode	-0.161047	0.146297	0.851252	0.63904	1.13394	0.279448
		Weighted mode	-0.14728	0.141491	0.863052	0.65403	1.13888	0.305967
Interleukin-18 levels	31	MR Egger	-0.0957578	0.0955946	0.908684	0.753427	1.09593	0.324771
		Weighted median	-0.151519	0.0675391	0.859402	0.752845	0.98104	0.0248698
		Inverse variance weighted	-0.105554	0.0467795	0.899826	0.820992	0.98623	0.0240453
		Simple mode	-0.140633	0.135209	0.868809	0.666549	1.13244	0.306596
		Weighted mode	-0.150394	0.0723718	0.860369	0.746587	0.991491	0.0463555
interleukin-18 receptor 1 levels	37	MR Egger	-0.020413	0.0425855	0.979794	0.901333	1.06509	0.634677
		Weighted median	0.0250575	0.0391088	1.02537	0.949713	1.10706	0.52171
		Inverse variance weighted	-0.014392	0.0298321	0.985711	0.929728	1.04506	0.629497
		Simple mode	-0.0584758	0.114021	0.943201	0.754306	1.1794	0.611188
		Weighted mode	-0.0117498	0.0339635	0.988319	0.92467	1.05635	0.731392
Interleukin-1-alpha levels	20	MR Egger	-0.115144	0.121379	0.891238	0.702544	1.13061	0.355373
		Weighted median	0.0179361	0.0833985	1.0181	0.864568	1.19889	0.829716
		Inverse variance weighted	-0.0184834	0.0613945	0.981686	0.870388	1.10722	0.763369
		Simple mode	0.0196869	0.122536	1.01988	0.802131	1.29674	0.874055
		Weighted mode	0.0112721	0.100446	1.01134	0.830605	1.23139	0.911825
Interleukin-2 levels	21	MR Egger	0.057504	0.170243	1.05919	0.758682	1.47873	0.739236
		Weighted median	0.0926547	0.0880564	1.09708	0.923175	1.30375	0.292699
		Inverse variance weighted	0.0502411	0.0648081	1.05152	0.926091	1.19395	0.438204
		Simple mode	0.0808359	0.150721	1.08419	0.806883	1.45681	0.597646
		Weighted mode	0.0853507	0.140831	1.0891	0.826399	1.43531	0.551298
Interleukin-20 levels	23	MR Egger	-0.361829	0.142851	0.696401	0.526335	0.921418	0.0193487
		Weighted median	-0.190001	0.0986801	0.826959	0.681531	1.00342	0.0541767
		Inverse variance weighted	-0.119165	0.0650591	0.887661	0.78139	1.00839	0.067005
		Simple mode	-0.325073	0.178574	0.722475	0.509117	1.02525	0.082334
		Weighted mode	-0.281567	0.141386	0.754601	0.571961	0.995561	0.0589888
Interleukin-20 receptor subunit alpha levels	19	MR Egger	-0.00498442	0.176261	0.995028	0.704367	1.40563	0.977769
		Weighted median	0.03369	0.0950661	1.03426	0.858439	1.2461	0.723051
		Inverse variance weighted	0.00197881	0.0688652	1.00198	0.875468	1.14678	0.977076
		Simple mode	0.0819923	0.176961	1.08545	0.76732	1.53547	0.648677
		Weighted mode	0.0690837	0.153575	1.07153	0.793007	1.44787	0.658199
Interleukin-22 receptor subunit alpha-1 levels	19	MR Egger	-0.192529	0.154803	0.824871	0.608997	1.11727	0.230488
		Weighted median	-0.0706901	0.112727	0.931751	0.747042	1.16213	0.530598
		Inverse variance weighted	-0.00273726	0.0794467	0.997266	0.853463	1.1653	0.972515
		Simple mode	0.0110055	0.172752	1.01107	0.720659	1.4185	0.949906
		Weighted mode	-0.0780558	0.151185	0.924913	0.687716	1.24392	0.611935
Interleukin-24 levels	17	MR Egger	-0.168246	0.233482	0.845146	0.534795	1.3356	0.48224
		Weighted median	0.200148	0.119517	1.22158	0.96647	1.54404	0.0940043
		Inverse variance weighted	0.0415124	0.0976789	1.04239	0.860761	1.26233	0.670846
		Simple mode	0.308525	0.169665	1.36142	0.976267	1.89851	0.0877669
		Weighted mode	0.276504	0.160461	1.31851	0.962714	1.80581	0.104122
Interleukin-2 receptor subunit beta levels	23	MR Egger	-0.0675027	0.130963	0.934725	0.723112	1.20826	0.611635
		Weighted median	0.0606015	0.0850582	1.06248	0.899323	1.25523	0.476173
		Inverse variance weighted	0.0292335	0.0621335	1.02966	0.911605	1.16301	0.638002
		Simple mode	0.0439756	0.132105	1.04496	0.806582	1.35378	0.742373
		Weighted mode	0.0685058	0.110583	1.07091	0.862227	1.33009	0.541953
Interleukin-33 levels	22	MR Egger	0.210055	0.140882	1.23375	0.936061	1.6261	0.151567
		Weighted median	-0.0252993	0.0845392	0.975018	0.826136	1.15073	0.764741
		Inverse variance weighted	0.0328958	0.0610781	1.03344	0.916845	1.16487	0.590173
		Simple mode	-0.0493004	0.155763	0.951895	0.701457	1.29175	0.75474
		Weighted mode	-0.05369	0.137902	0.947726	0.723267	1.24184	0.700948
Interleukin-4 levels	21	MR Egger	-0.00674184	0.161024	0.993281	0.724446	1.36188	0.96704
		Weighted median	-0.0518761	0.0939841	0.949447	0.789714	1.14149	0.580971
		Inverse variance weighted	0.0547397	0.0663426	1.05627	0.927473	1.20294	0.409311
		Simple mode	-0.0825499	0.176161	0.920765	0.651925	1.30047	0.644419
		Weighted mode	-0.0825499	0.164705	0.920765	0.666729	1.27159	0.621703
Interleukin-5 levels	23	MR Egger	-0.0625112	0.113761	0.939403	0.751652	1.17405	0.588461
		Weighted median	0.06598	0.0879442	1.06821	0.899073	1.26915	0.453105
		Inverse variance weighted	0.121882	0.0577443	1.12962	1.00874	1.26499	0.0347967
		Simple mode	0.083589	0.142767	1.08718	0.82182	1.43823	0.564175
		Weighted mode	0.0450877	0.111502	1.04612	0.840754	1.30165	0.689847
Interleukin-6 levels	13	MR Egger	0.230773	0.146846	1.25957	0.944551	1.67966	0.144361
		Weighted median	0.0425697	0.102225	1.04349	0.854028	1.27498	0.677094
		Inverse variance weighted	0.0567404	0.0758363	1.05838	0.912197	1.22799	0.454343
		Simple mode	0.0298331	0.148868	1.03028	0.769551	1.37935	0.844524
		Weighted mode	0.0335878	0.107128	1.03416	0.838297	1.27578	0.759261
Interleukin-7 levels	24	MR Egger	0.421079	0.176006	1.5236	1.07908	2.15125	0.0257116
		Weighted median	0.152994	0.0945594	1.16532	0.968175	1.4026	0.105671
		Inverse variance weighted	0.0578823	0.0661688	1.05959	0.930709	1.20632	0.381701
		Simple mode	0.193901	0.171905	1.21398	0.866725	1.70035	0.270969
		Weighted mode	0.244985	0.153508	1.2776	0.945643	1.72609	0.124159
Interleukin-8 levels	29	MR Egger	-0.0716784	0.106503	0.93083	0.755464	1.1469	0.506654
		Weighted median	0.00665983	0.0851397	1.00668	0.851961	1.1895	0.937651
		Inverse variance weighted	-0.023506	0.0576122	0.976768	0.872471	1.09353	0.683271
		Simple mode	0.0199597	0.142444	1.02016	0.771645	1.34871	0.889566
		Weighted mode	0.00608448	0.10018	1.0061	0.826738	1.22438	0.952001
Latency-associated peptide transforming growth factor beta 1 levels	30	MR Egger	0.126449	0.113343	1.13479	0.908733	1.41708	0.274065
		Weighted median	0.0119674	0.087015	1.01204	0.853353	1.20023	0.89061
		Inverse variance weighted	0.0273849	0.0628434	1.02776	0.908657	1.16248	0.663008
		Simple mode	0.00868179	0.15801	1.00872	0.740064	1.3749	0.95656
		Weighted mode	0.00868179	0.100378	1.00872	0.828566	1.22804	0.931671
Leukemia inhibitory factor levels	27	MR Egger	0.0634288	0.139047	1.06548	0.811312	1.39928	0.652207
		Weighted median	0.0250796	0.0838451	1.0254	0.870005	1.20854	0.76485
		Inverse variance weighted	0.056908	0.0604728	1.05856	0.940241	1.19176	0.346679
		Simple mode	-0.0761657	0.176384	0.926663	0.655813	1.30937	0.669434
		Weighted mode	-0.0572885	0.161171	0.944322	0.688539	1.29512	0.725118
Leukemia inhibitory factor receptor levels	24	MR Egger	-0.100804	0.0983812	0.90411	0.745551	1.09639	0.316672
		Weighted median	-0.219755	0.0665557	0.802716	0.704544	0.914566	0.000960609
		Inverse variance weighted	-0.122401	0.052035	0.884794	0.799004	0.979795	0.0186589
		Simple mode	-0.187584	0.128428	0.828959	0.644485	1.06624	0.157648
		Weighted mode	-0.217771	0.0689119	0.804309	0.702691	0.920624	0.00437557
Monocyte chemoattractant protein-1 levels	31	MR Egger	0.0453982	0.0691504	1.04644	0.913806	1.19833	0.516669
		Weighted median	-0.0190502	0.0586003	0.98113	0.874672	1.10055	0.745115
		Inverse variance weighted	0.0158758	0.0404209	1.016	0.938616	1.09977	0.694496
		Simple mode	-0.0369811	0.10565	0.963694	0.783445	1.18541	0.728758
		Weighted mode	-0.00765939	0.0710867	0.99237	0.863303	1.14073	0.914914
Monocyte chemoattractant protein 2 levels	41	MR Egger	0.00847189	0.0378329	1.00851	0.93643	1.08613	0.823981
		Weighted median	0.0372788	0.0292812	1.03798	0.980089	1.0993	0.202971
		Inverse variance weighted	0.00548767	0.0305832	1.0055	0.947001	1.06762	0.857597
		Simple mode	0.0129037	0.0869184	1.01299	0.854314	1.20113	0.882728
		Weighted mode	0.0214253	0.0257834	1.02166	0.971309	1.07461	0.410923
Monocyte chemoattractant protein-3 levels	25	MR Egger	-0.0406126	0.115774	0.960201	0.765268	1.20479	0.728936
		Weighted median	-0.0264104	0.0756699	0.973935	0.839689	1.12964	0.727073
		Inverse variance weighted	-0.0020707	0.0514538	0.997931	0.902199	1.10382	0.967899
		Simple mode	-0.00264513	0.133292	0.997358	0.768052	1.29512	0.984331
		Weighted mode	-0.0116083	0.0954451	0.988459	0.819812	1.1918	0.90421
Monocyte chemoattractant protein-4 levels	25	MR Egger	-0.0149408	0.0866072	0.98517	0.831361	1.16744	0.864544
		Weighted median	-0.0112913	0.0592769	0.988772	0.880316	1.11059	0.84893
		Inverse variance weighted	0.0233264	0.0436008	1.0236	0.93976	1.11492	0.592649
		Simple mode	-0.00772777	0.088001	0.992302	0.835095	1.1791	0.930753
		Weighted mode	0.00514574	0.0594471	1.00516	0.894607	1.12937	0.931739
Macrophage inflammatory protein 1a levels	19	MR Egger	0.0555931	0.0764201	1.05717	0.91011	1.22799	0.47684
		Weighted median	-0.00399947	0.0573684	0.996009	0.890082	1.11454	0.94442
		Inverse variance weighted	-0.0270823	0.049393	0.973281	0.883475	1.07222	0.583485
		Simple mode	0.0884724	0.124803	1.0925	0.855438	1.39527	0.487469
		Weighted mode	-0.00335127	0.0533	0.996654	0.89779	1.10641	0.950558
Matrix metalloproteinase-1 levels	26	MR Egger	-0.0193833	0.108444	0.980803	0.792998	1.21309	0.859642
		Weighted median	0.0235953	0.0759378	1.02388	0.882283	1.18819	0.756014
		Inverse variance weighted	0.0582847	0.057643	1.06002	0.946773	1.18681	0.311953
		Simple mode	0.134096	0.145179	1.1435	0.860317	1.5199	0.364493
		Weighted mode	0.0240311	0.104167	1.02432	0.835157	1.25633	0.819426
Matrix metalloproteinase-10 levels	24	MR Egger	0.0577137	0.093744	1.05941	0.881593	1.2731	0.544441
		Weighted median	-0.0876604	0.0770083	0.916072	0.787733	1.06532	0.254985
		Inverse variance weighted	-0.00976737	0.0575583	0.99028	0.884634	1.10854	0.86525
		Simple mode	-0.115194	0.140924	0.891193	0.676107	1.1747	0.422075
		Weighted mode	-0.0731576	0.0903396	0.929454	0.778627	1.1095	0.426351
Neurturin levels	23	MR Egger	-0.0688861	0.1043	0.933433	0.760854	1.14516	0.516138
		Weighted median	-0.0987953	0.0790555	0.905928	0.77589	1.05776	0.211411
		Inverse variance weighted	-0.00172165	0.057198	0.99828	0.89241	1.11671	0.975987
		Simple mode	0.156224	0.157045	1.16909	0.859345	1.59048	0.330663
		Weighted mode	-0.110357	0.104697	0.895514	0.729377	1.09949	0.303294
Neurotrophin-3 levels	30	MR Egger	0.00247789	0.123792	1.00248	0.786506	1.27776	0.984172
		Weighted median	-0.0520276	0.0781924	0.949303	0.814415	1.10653	0.505808
		Inverse variance weighted	-0.0425629	0.0575875	0.95833	0.856043	1.07284	0.459847
		Simple mode	-0.0805506	0.163738	0.922608	0.669331	1.27173	0.626459
		Weighted mode	-0.0219708	0.149706	0.978269	0.729501	1.31187	0.884338
Osteoprotegerin levels	27	MR Egger	0.0635108	0.118715	1.06557	0.844365	1.34473	0.597386
		Weighted median	0.016453	0.0875773	1.01659	0.856245	1.20696	0.85098
		Inverse variance weighted	-0.0569968	0.0574944	0.944597	0.84393	1.05727	0.321517
		Simple mode	-0.231147	0.169415	0.793623	0.569384	1.10617	0.184139
		Weighted mode	0.0631221	0.0912513	1.06516	0.890715	1.27376	0.495233
Oncostatin-M levels	24	MR Egger	0.151479	0.121725	1.16355	0.916583	1.47707	0.226436
		Weighted median	0.0375899	0.0830693	1.03831	0.882298	1.2219	0.6509
		Inverse variance weighted	0.129408	0.0581568	1.13815	1.01554	1.27557	0.0260704
		Simple mode	-0.0232619	0.13743	0.977007	0.746302	1.27903	0.867069
		Weighted mode	-0.00619346	0.112232	0.993826	0.797584	1.23835	0.956468
Programmed cell death 1 ligand 1 levels	25	MR Egger	-0.291899	0.141635	0.746844	0.565806	0.985806	0.0507925
		Weighted median	-0.0723885	0.096038	0.930169	0.770571	1.12282	0.451
		Inverse variance weighted	-0.108716	0.0632954	0.896985	0.792332	1.01546	0.0858707
		Simple mode	0.0830535	0.203786	1.0866	0.728792	1.62008	0.687214
		Weighted mode	0.0737469	0.202842	1.07653	0.723377	1.6021	0.719364
Stem cell factor levels	41	MR Egger	-0.0765346	0.0753404	0.926321	0.799154	1.07372	0.315961
		Weighted median	-0.048432	0.0587372	0.952722	0.849118	1.06897	0.409624
		Inverse variance weighted	-0.0163397	0.0392281	0.983793	0.910987	1.06242	0.677023
		Simple mode	0.00502541	0.112299	1.00504	0.806477	1.25249	0.964529
		Weighted mode	-0.0361956	0.0656968	0.964452	0.847926	1.09699	0.584733
SIR2-like protein 2 levels	20	MR Egger	0.0495023	0.159986	1.05075	0.76792	1.43774	0.760557
		Weighted median	-0.0188039	0.0965493	0.981372	0.812174	1.18582	0.845581
		Inverse variance weighted	-0.0432865	0.0720654	0.957637	0.831491	1.10292	0.548069
		Simple mode	0.240027	0.202541	1.27128	0.854744	1.89081	0.250598
		Weighted mode	-0.0597459	0.162933	0.942004	0.684481	1.29642	0.717903
Signaling lymphocytic activation molecule levels	34	MR Egger	-0.174842	0.134643	0.83959	0.644847	1.09315	0.203378
		Weighted median	-0.00184965	0.0742502	0.998152	0.862966	1.15452	0.980126
		Inverse variance weighted	0.0407931	0.0586224	1.04164	0.928572	1.16847	0.486516
		Simple mode	-0.0438902	0.153438	0.957059	0.708483	1.29285	0.776632
		Weighted mode	-0.0855028	0.107187	0.918051	0.744093	1.13268	0.430748
Sulfotransferase 1A1 levels	32	MR Egger	-0.0367234	0.130076	0.963943	0.747013	1.24387	0.779635
		Weighted median	0.121487	0.0724612	1.12918	0.979673	1.30149	0.0936234
		Inverse variance weighted	0.0338811	0.0521389	1.03446	0.93397	1.14577	0.515806
		Simple mode	0.0633656	0.132377	1.06542	0.821935	1.38102	0.635529
		Weighted mode	0.107076	0.0925717	1.11302	0.928334	1.33445	0.256236
STAM binding protein levels	19	MR Egger	-0.446725	0.196832	0.63972	0.434953	0.940885	0.0365357
		Weighted median	-0.123741	0.108355	0.883608	0.714539	1.09268	0.253454
		Inverse variance weighted	-0.0839833	0.085683	0.919447	0.777305	1.08758	0.327005
		Simple mode	-0.320628	0.225273	0.725693	0.466656	1.12852	0.171755
		Weighted mode	-0.320628	0.222341	0.725693	0.469346	1.12205	0.16646
Transforming growth factor-alpha levels	25	MR Egger	-0.0209806	0.140012	0.979238	0.74423	1.28845	0.882191
		Weighted median	-0.0584309	0.0929952	0.943243	0.786076	1.13183	0.529793
		Inverse variance weighted	-0.0258717	0.062048	0.97446	0.862875	1.10048	0.676706
		Simple mode	-0.121737	0.165752	0.885381	0.639792	1.22524	0.469787
		Weighted mode	-0.126444	0.159547	0.881224	0.644581	1.20474	0.435823
Tumor necrosis factor levels	27	MR Egger	0.0348716	0.135189	1.03549	0.794455	1.34965	0.79856
		Weighted median	-0.0526268	0.0861378	0.948734	0.80135	1.12322	0.541226
		Inverse variance weighted	-0.0483119	0.062262	0.952837	0.843373	1.07651	0.437781
		Simple mode	-0.234408	0.173203	0.791039	0.563332	1.11079	0.187587
		Weighted mode	-0.229152	0.170903	0.795208	0.568859	1.11162	0.191574
TNF-beta levels	37	MR Egger	-0.0215	0.0322741	0.97873	0.918735	1.04264	0.509671
		Weighted median	-0.0187261	0.0298432	0.981448	0.925687	1.04057	0.530343
		Inverse variance weighted	-0.0111224	0.0256913	0.988939	0.940374	1.04001	0.66507
		Simple mode	0.139549	0.102827	1.14976	0.93989	1.40648	0.183191
		Weighted mode	-0.017571	0.031974	0.982583	0.922895	1.04613	0.586029
Tumor necrosis factor receptor superfamily member 9 levels	33	MR Egger	-0.0245185	0.100063	0.97578	0.802004	1.18721	0.808048
		Weighted median	0.0124737	0.0689281	1.01255	0.884595	1.15902	0.856394
		Inverse variance weighted	-0.0184153	0.0472718	0.981753	0.894878	1.07706	0.696861
		Simple mode	0.138162	0.135394	1.14816	0.880549	1.49711	0.315171
		Weighted mode	0.0815907	0.115127	1.08501	0.865837	1.35967	0.483643
Tumor necrosis factor ligand superfamily member 14 levels	35	MR Egger	0.00500942	0.07015	1.00502	0.875916	1.15316	0.943502
		Weighted median	-0.123187	0.0650685	0.884099	0.778239	1.00436	0.0583333
		Inverse variance weighted	-0.0653559	0.0427195	0.936734	0.861495	1.01854	0.126045
		Simple mode	0.000465065	0.126052	1.00047	0.781455	1.28086	0.997078
		Weighted mode	-0.0891562	0.0694487	0.914703	0.798296	1.04808	0.207902
TNF-related apoptosis-inducing ligand levels	33	MR Egger	3.55528e-05	0.0556386	1.00004	0.896716	1.11526	0.999494
		Weighted median	0.0178431	0.0511426	1.018	0.920907	1.12534	0.727172
		Inverse variance weighted	-0.0343814	0.0346202	0.966203	0.902816	1.03404	0.32066
		Simple mode	-0.00478574	0.0834439	0.995226	0.84507	1.17206	0.954621
		Weighted mode	5.47177e-05	0.0467316	1.00005	0.912526	1.09598	0.999073
TNF-related activation-induced cytokine levels	43	MR Egger	0.00784771	0.0825873	1.00788	0.857252	1.18497	0.924759
		Weighted median	0.000262384	0.0637358	1.00026	0.882797	1.13336	0.996715
		Inverse variance weighted	0.0264098	0.0403038	1.02676	0.948773	1.11116	0.512295
		Simple mode	0.204321	0.120857	1.22669	0.967965	1.55457	0.0983241
		Weighted mode	-0.00908689	0.0793539	0.990954	0.848216	1.15771	0.909378
Thymic stromal lymphopoietin levels	22	MR Egger	-0.125191	0.164778	0.882328	0.638805	1.21869	0.456265
		Weighted median	-0.161078	0.093528	0.851225	0.70865	1.02249	0.0850245
		Inverse variance weighted	-0.075974	0.0699357	0.92684	0.808117	1.06301	0.277328
		Simple mode	-0.234305	0.192211	0.791121	0.542787	1.15307	0.236362
		Weighted mode	-0.243284	0.158419	0.784049	0.57477	1.06953	0.139543
Tumor necrosis factor ligand superfamily member 12 levels	38	MR Egger	0.0443808	0.109528	1.04538	0.843417	1.29571	0.687728
		Weighted median	-0.0185762	0.0667709	0.981595	0.861184	1.11884	0.780853
		Inverse variance weighted	-0.0356947	0.0497823	0.964935	0.875231	1.06383	0.473363
		Simple mode	-0.0269803	0.133243	0.97338	0.749659	1.26387	0.840644
		Weighted mode	-0.0228972	0.107111	0.977363	0.792285	1.20568	0.831899
Urokinase-type plasminogen activator levels	38	MR Egger	-0.0845421	0.10605	0.918933	0.74647	1.13124	0.430566
		Weighted median	-0.112312	0.0708507	0.893765	0.777883	1.02691	0.112923
		Inverse variance weighted	-0.0951514	0.0488675	0.909235	0.826189	1.00063	0.0515194
		Simple mode	-0.0581315	0.144803	0.943526	0.710387	1.25318	0.690397
		Weighted mode	-0.116432	0.0988885	0.890091	0.733261	1.08046	0.246553
Vascular endothelial growth factor A levels	30	MR Egger	0.0192918	0.0561642	1.01948	0.913209	1.13812	0.733796
		Weighted median	0.0389602	0.0424268	1.03973	0.956766	1.12989	0.358465
		Inverse variance weighted	0.0227295	0.0366631	1.02299	0.952057	1.09921	0.535287
		Simple mode	-0.0314112	0.119378	0.969077	0.766904	1.22455	0.794316
		Weighted mode	0.0296947	0.0383692	1.03014	0.955511	1.1106	0.445242

## Sheet: Pleiotropy-test
Pleiotropy-test of 7 inflammation factors and female infertility
outcome	exposure	egger-intercept	se	pval
Female infertility	Adenosine Deaminase levels	-0.003	0.008	0.724
	Artemin levels	-0.006	0.011	0.622
	Caspase 8 levels	0.005	0.013	0.705
	C-X-C motif chemokine 5 levels	-0.004	0.009	0.655
	Interleukin-18 levels	-0.001	0.011	0.907
	Leukemia inhibitory factor receptor levels	-0.003	0.011	0.797
	Oncostatin-M levels	-0.002	0.012	0.838

## Sheet: Heterogeneity and MR-PRESSO
Heterogeneity test of 7 inflammation factors and female infertility
outcome	exposure	method	Q	Q_pval
Female infertility	Adenosine Deaminase levels	MR Egger	28.45	0.199
		Inverse variance weighted	28.608	0.235
	Artemin levels	MR Egger	27.449	0.494
		Inverse variance weighted	27.697	0.534
	Caspase 8 levels	MR Egger	18.561	0.55
		Inverse variance weighted	18.708	0.604
	C-X-C motif chemokine 5 levels	MR Egger	17.99	0.523
		Inverse variance weighted	18.196	0.575
	Interleukin-18 levels	MR Egger	26.711	0.587
		Inverse variance weighted	26.725	0.638
	Leukemia inhibitory factor receptor levels	MR Egger	29.005	0.145
		Inverse variance weighted	29.094	0.177
	Oncostatin-M levels	MR Egger	18.519	0.675
		Inverse variance weighted	18.561	0.726
MR-PRESSO global test of 7 inflammation factors and female infertility
MR Analysis	Causal Estimate	Sd	T-stat	P-value	RSSobs	Pvalue	phe
Raw	0.0809327924976606	0.0380057713843671	2.12948690553221	0.0436706	29.5778314262017	0.326	Adenosine Deaminase levels
Outlier-corrected	NA	NA	NA	NA	29.5778314262017	0.326
Raw	0.120435600487938	0.0521559884319119	2.30914232687132	0.0282568	29.7348410291469	0.522	Artemin levels
Outlier-corrected	NA	NA	NA	NA	29.7348410291469	0.522
Raw	-0.173447	0.0596897653414323	-2.90581	0.00845277	20.0835152428459	0.645	Caspase 8 levels
Outlier-corrected	NA	NA	NA	NA	20.0835152428459	0.645
Raw	-0.0870007	0.0388659007539903	-2.23848	0.0367224	19.5726134604931	0.621	C-X-C motif chemokine 5 levels
Outlier-corrected	NA	NA	NA	NA	19.5726134604931	0.621
Raw	-0.105554	0.0441522301835163	-2.39067	0.0232962	28.2235746740132	0.649	Interleukin-18 levels
Outlier-corrected	NA	NA	NA	NA	28.2235746740132	0.649
Raw	-0.122401	0.0520349893451258	-2.35228	0.0275893	32.9340980099887	0.162	Leukemia inhibitory factor receptor levels
Outlier-corrected	NA	NA	NA	NA	32.9340980099887	0.162
Raw	0.12940812786295	0.0522445865297147	2.47696721246607	0.0210342	20.1633597104967	0.76	Oncostatin-M levels
Outlier-corrected	NA	NA	NA	NA	20.1633597104967	0.76
