# Supplementary material for: Association of Sleep, Inflammation and Female Infertility: A Cross‐Sectional Survey and Genetic Approach
Source: Brain Behav. 2025 Jun 17;15(6):e70627. doi: 10.1002/brb3.70627 (PMC12171637; doi:10.1002/brb3.70627)
Supplement: Supplementary file 5 — MR analysis of 11 sleep traits and 7 infertility‐related inflammatory factors. [file BRB3-15-e70627-s002.xlsx]

## Sheet: MR analysis
MR analysis of 11 sleep traits and 7 infertility-related inflammatory factors
exposure	outcome	nsnp	method	b	se	or	or_lci95	or_uci95	pval
daytime napping	Adenosine Deaminase levels	102	MR Egger	1.06599	0.514916	2.90371	1.0584	7.96633	0.0410085
			Weighted median	0.213635	0.216123	1.23817	0.810611	1.89125	0.322914
			Inverse variance weighted	0.04618	0.149576	1.04726	0.78115	1.40403	0.757519
			Simple mode	0.39052	0.587905	1.47775	0.466837	4.67773	0.50804
			Weighted mode	0.429714	0.511529	1.53682	0.563898	4.18837	0.40286
	Artemin levels	102	MR Egger	0.578259	0.552758	1.78293	0.603417	5.26807	0.298022
			Weighted median	0.158617	0.243754	1.17189	0.726773	1.88962	0.515224
			Inverse variance weighted	0.15582	0.158511	1.16862	0.856534	1.59441	0.325595
			Simple mode	-0.10055	0.641724	0.90434	0.25709	3.1811	0.875804
			Weighted mode	-0.0519512	0.467028	0.949375	0.380098	2.37126	0.911648
	Caspase 8 levels	102	MR Egger	0.267737	0.498711	1.307	0.491774	3.47367	0.592558
			Weighted median	-0.0435014	0.204369	0.957431	0.641424	1.42912	0.831439
			Inverse variance weighted	-0.147903	0.142047	0.862515	0.65291	1.13941	0.297772
			Simple mode	0.109772	0.525545	1.11602	0.398401	3.12627	0.834969
			Weighted mode	0.32389	0.420457	1.38249	0.606405	3.15184	0.442904
	C-X-C motif chemokine 5 levels	102	MR Egger	-0.29257	0.499613	0.746343	0.280323	1.98709	0.559468
			Weighted median	0.0192209	0.218542	1.01941	0.664234	1.56449	0.929916
			Inverse variance weighted	0.171921	0.142362	1.18758	0.898428	1.5698	0.227189
			Simple mode	-0.198293	0.552706	0.82013	0.277594	2.42301	0.720518
			Weighted mode	-0.416282	0.493625	0.659494	0.250628	1.73537	0.401044
	Interleukin 18 levels	102	MR Egger	0.938943	0.496278	2.55728	0.966802	6.76423	0.0613879
			Weighted median	0.321324	0.206494	1.37895	0.91998	2.0669	0.119685
			Inverse variance weighted	0.0645472	0.141654	1.06668	0.808079	1.40803	0.648629
			Simple mode	-0.721725	0.522436	0.485913	0.174523	1.3529	0.170185
			Weighted mode	0.595	0.462629	1.81303	0.732163	4.48955	0.201339
	Leukemia inhibitory factor receptor levels	102	MR Egger	0.17651	0.589707	1.19305	0.375568	3.78988	0.765319
			Weighted median	0.00179555	0.234139	1.0018	0.633107	1.58519	0.993881
			Inverse variance weighted	-0.00886532	0.169446	0.991174	0.711074	1.38161	0.958274
			Simple mode	0.385948	0.609064	1.47101	0.44583	4.85356	0.527726
			Weighted mode	0.271481	0.491972	1.31191	0.500181	3.44095	0.582289
	Oncostatin M levels	102	MR Egger	0.837935	0.499991	2.31159	0.867579	6.15902	0.0968821
			Weighted median	0.12855	0.221806	1.13718	0.736247	1.75644	0.562212
			Inverse variance weighted	0.260231	0.142495	1.29723	0.981121	1.71518	0.0678136
			Simple mode	-0.662017	0.632473	0.51581	0.14932	1.78181	0.297731
			Weighted mode	-0.509095	0.557428	0.601039	0.201563	1.79224	0.363263
Insomnia	Adenosine Deaminase levels	39	MR Egger	-1.14797	0.790981	0.317279	0.0673202	1.49533	0.155115
			Weighted median	0.38955	0.303664	1.47632	0.814133	2.67709	0.199551
			Inverse variance weighted	0.154521	0.233864	1.1671	0.737969	1.84577	0.508785
			Simple mode	0.607185	0.614577	1.83526	0.550249	6.12118	0.329415
			Weighted mode	0.607185	0.696445	1.83526	0.468674	7.1866	0.388773
	Artemin levels	39	MR Egger	0.327641	0.946553	1.38769	0.217056	8.87186	0.731197
			Weighted median	0.0258167	0.371583	1.02615	0.495352	2.12574	0.944609
			Inverse variance weighted	-0.373807	0.273503	0.68811	0.402575	1.17616	0.171707
			Simple mode	-0.0542292	0.839994	0.947215	0.182571	4.91435	0.948864
			Weighted mode	0.161962	0.599796	1.17582	0.362896	3.80975	0.788599
	Caspase 8 levels	39	MR Egger	0.315556	0.802146	1.37102	0.284606	6.60457	0.69629
			Weighted median	0.0421077	0.309613	1.04301	0.568512	1.91353	0.89182
			Inverse variance weighted	0.204098	0.230647	1.22642	0.780382	1.92739	0.376216
			Simple mode	-0.0612788	0.589969	0.940561	0.295934	2.98936	0.917821
			Weighted mode	0.0280578	0.583102	1.02846	0.327973	3.22502	0.961874
	C-X-C motif chemokine 5 levels	39	MR Egger	0.616124	0.94977	1.85174	0.287819	11.9135	0.520533
			Weighted median	0.251526	0.342648	1.28599	0.657004	2.51712	0.462909
			Inverse variance weighted	-0.0715351	0.274967	0.930964	0.543095	1.59584	0.794741
			Simple mode	0.347345	0.6399	1.4153	0.40379	4.96071	0.59043
			Weighted mode	0.413161	0.511519	1.51159	0.554651	4.11953	0.424283
	Interleukin 18 levels	39	MR Egger	-0.0790366	0.849407	0.924006	0.174842	4.8832	0.926366
			Weighted median	-0.0498671	0.304536	0.951356	0.523742	1.7281	0.869929
			Inverse variance weighted	0.280069	0.243876	1.32322	0.820429	2.13414	0.2508
			Simple mode	-0.213617	0.630905	0.807657	0.234525	2.78141	0.736783
			Weighted mode	-0.351839	0.491036	0.703394	0.268671	1.84152	0.478049
	Leukemia inhibitory factor receptor levels	39	MR Egger	0.280767	0.809878	1.32415	0.270741	6.47616	0.730797
			Weighted median	-0.232051	0.347383	0.792906	0.40135	1.56646	0.504136
			Inverse variance weighted	0.04176	0.229951	1.04264	0.664351	1.63634	0.855894
			Simple mode	-0.635179	0.69244	0.529841	0.136373	2.05855	0.364768
			Weighted mode	-0.510214	0.578137	0.600367	0.193329	1.86439	0.383048
	Oncostatin M levels	39	MR Egger	1.27934	0.802663	3.59427	0.745366	17.3321	0.119473
			Weighted median	0.641471	0.307586	1.89927	1.03936	3.47064	0.0370239
			Inverse variance weighted	0.520777	0.233303	1.68333	1.06556	2.65927	0.0256027
			Simple mode	0.753802	0.726383	2.12506	0.511755	8.82432	0.305946
			Weighted mode	0.847167	0.591322	2.33303	0.73211	7.4347	0.16013
L5Timing	Adenosine Deaminase levels	5	MR Egger	-0.412949	0.359683	0.661696	0.326956	1.33914	0.334178
			Weighted median	-0.281689	0.178464	0.754508	0.531805	1.07047	0.114472
			Inverse variance weighted	-0.149209	0.19491	0.861389	0.58788	1.26215	0.443955
			Simple mode	-0.449909	0.305223	0.637686	0.350587	1.15989	0.214482
			Weighted mode	-0.385971	0.202253	0.67979	0.457313	1.0105	0.12899
	Artemin levels	5	MR Egger	0.156672	0.28478	1.16961	0.669318	2.04386	0.620529
			Weighted median	0.0919925	0.191529	1.09636	0.753216	1.59582	0.631009
			Inverse variance weighted	-0.0157317	0.159094	0.984391	0.720682	1.3446	0.921232
			Simple mode	0.0961058	0.282581	1.10088	0.632703	1.91547	0.750891
			Weighted mode	0.0985042	0.231041	1.10352	0.701639	1.73558	0.691796
	Caspase 8 levels	5	MR Egger	-0.155436	0.296329	0.856041	0.47891	1.53015	0.636194
			Weighted median	0.00541166	0.178834	1.00543	0.708148	1.4275	0.975859
			Inverse variance weighted	-0.0732109	0.14662	0.929405	0.697267	1.23883	0.617551
			Simple mode	0.106152	0.250554	1.11199	0.680496	1.81709	0.693596
			Weighted mode	0.0368192	0.191775	1.03751	0.712439	1.51089	0.857102
	C-X-C motif chemokine 5 levels	5	MR Egger	0.0846895	0.253741	1.08838	0.661899	1.78965	0.760526
			Weighted median	0.137569	0.17011	1.14748	0.822139	1.60157	0.418681
			Inverse variance weighted	0.141499	0.142274	1.152	0.871658	1.5225	0.319955
			Simple mode	0.068369	0.228499	1.07076	0.684211	1.67569	0.779682
			Weighted mode	0.128848	0.199397	1.13752	0.769533	1.68147	0.553364
	Interleukin 18 levels	5	MR Egger	-0.308434	0.281715	0.734597	0.42291	1.276	0.353613
			Weighted median	-0.175621	0.176705	0.838936	0.593355	1.18616	0.32029
			Inverse variance weighted	-0.247727	0.142097	0.780573	0.590824	1.03126	0.0812707
			Simple mode	-0.197272	0.257796	0.820967	0.49532	1.36071	0.486792
			Weighted mode	-0.152001	0.194728	0.858987	0.58645	1.25818	0.47866
	Leukemia inhibitory factor receptor levels	5	MR Egger	-0.0796566	0.285534	0.923433	0.52766	1.61606	0.798391
			Weighted median	-0.0029634	0.190266	0.997041	0.686681	1.44767	0.987573
			Inverse variance weighted	0.0113139	0.15743	1.01138	0.742858	1.37696	0.942708
			Simple mode	-0.185248	0.263402	0.830898	0.495833	1.39239	0.520654
			Weighted mode	-0.0583035	0.237137	0.943364	0.592685	1.50153	0.817888
	Oncostatin M levels	5	MR Egger	0.378691	0.367591	1.46037	0.7105	3.00167	0.378703
			Weighted median	0.261151	0.174607	1.29842	0.922122	1.82829	0.134744
			Inverse variance weighted	0.112899	0.199689	1.11952	0.756925	1.65581	0.57182
			Simple mode	0.222996	0.281729	1.24982	0.719504	2.171	0.472928
			Weighted mode	0.313819	0.173436	1.36864	0.974222	1.92274	0.144645
Chronotype	Adenosine Deaminase levels	118	MR Egger	0.139255	0.114485	1.14942	0.918388	1.43856	0.226316
			Weighted median	0.00711582	0.0527506	1.00714	0.908214	1.11684	0.892694
			Inverse variance weighted	0.0372677	0.035494	1.03797	0.968216	1.11275	0.293731
			Simple mode	0.0122403	0.12889	1.01232	0.786325	1.30326	0.924503
			Weighted mode	-0.0394723	0.124324	0.961297	0.753408	1.22655	0.751434
	Artemin levels	118	MR Egger	0.111593	0.129283	1.11806	0.867792	1.4405	0.389829
			Weighted median	0.0234132	0.0568579	1.02369	0.915735	1.14437	0.680497
			Inverse variance weighted	0.00844778	0.0399936	1.00848	0.93245	1.09072	0.832709
			Simple mode	-0.181305	0.170142	0.834181	0.597631	1.16436	0.288795
			Weighted mode	-0.122728	0.142504	0.884504	0.668957	1.1695	0.390875
	Caspase 8 levels	118	MR Egger	-0.105182	0.122135	0.900161	0.708527	1.14362	0.390909
			Weighted median	0.0651246	0.0531235	1.06729	0.961753	1.18441	0.220233
			Inverse variance weighted	0.0406957	0.0379598	1.04154	0.966856	1.12198	0.283687
			Simple mode	0.0902071	0.144823	1.0944	0.82395	1.45362	0.534576
			Weighted mode	0.0842076	0.131584	1.08785	0.840552	1.40792	0.523453
	C-X-C motif chemokine 5 levels	118	MR Egger	0.111773	0.119701	1.11826	0.884405	1.41395	0.352361
			Weighted median	0.0760831	0.0540064	1.07905	0.970669	1.19954	0.1589
			Inverse variance weighted	0.094967	0.0369763	1.09962	1.02275	1.18228	0.0102192
			Simple mode	0.0544399	0.159735	1.05595	0.772101	1.44415	0.733855
			Weighted mode	0.0487985	0.136413	1.05001	0.803666	1.37186	0.721193
	Interleukin 18 levels	118	MR Egger	-0.0173544	0.115952	0.982795	0.783002	1.23357	0.881286
			Weighted median	-0.0740262	0.052783	0.928647	0.837377	1.02987	0.160777
			Inverse variance weighted	-0.0108991	0.0358177	0.98916	0.9221	1.0611	0.760903
			Simple mode	-0.196211	0.161506	0.821839	0.598838	1.12788	0.226858
			Weighted mode	-0.191159	0.158612	0.826002	0.605295	1.12718	0.230561
	Leukemia inhibitory factor receptor levels	118	MR Egger	0.201165	0.127154	1.22283	0.953079	1.56892	0.116359
			Weighted median	0.0219478	0.0562764	1.02219	0.915437	1.14139	0.696537
			Inverse variance weighted	0.0602169	0.0394305	1.06207	0.983078	1.1474	0.12672
			Simple mode	-0.16051	0.155198	0.851709	0.628325	1.15451	0.303162
			Weighted mode	-0.110652	0.141417	0.89525	0.678527	1.18119	0.435529
	Oncostatin M levels	118	MR Egger	0.173968	0.116072	1.19002	0.947875	1.49402	0.136644
			Weighted median	0.0348234	0.0520387	1.03544	0.935034	1.14662	0.503379
			Inverse variance weighted	0.0484485	0.035993	1.04964	0.978145	1.12636	0.178285
			Simple mode	0.0341725	0.13473	1.03476	0.794615	1.34749	0.800221
			Weighted mode	0.0405387	0.120407	1.04137	0.822457	1.31855	0.73696
daytime sleepiness	Adenosine Deaminase levels	37	MR Egger	4.07825	1.32572	59.042	4.39223	793.665	0.00405355
			Weighted median	-0.0598182	0.434227	0.941936	0.402161	2.20619	0.890432
			Inverse variance weighted	0.202038	0.339193	1.22389	0.629531	2.37942	0.551413
			Simple mode	-0.053358	0.874179	0.948041	0.170888	5.25948	0.951667
			Weighted mode	0.276473	0.75281	1.31847	0.301485	5.76601	0.71558
	Artemin levels	37	MR Egger	-0.389836	1.38782	0.677168	0.0446027	10.2809	0.780442
			Weighted median	-0.0890673	0.439586	0.914784	0.386488	2.16522	0.839435
			Inverse variance weighted	-0.176185	0.323242	0.838463	0.444975	1.57991	0.585715
			Simple mode	-0.296236	0.948054	0.743612	0.11597	4.76811	0.756488
			Weighted mode	-0.122972	0.785952	0.884289	0.189487	4.12676	0.876543
	Caspase 8 levels	37	MR Egger	1.71669	1.26215	5.5661	0.469015	66.0564	0.182484
			Weighted median	-0.0757398	0.415053	0.927057	0.410966	2.09126	0.855204
			Inverse variance weighted	-0.218907	0.29191	0.803397	0.453369	1.42367	0.453307
			Simple mode	-0.27164	0.883442	0.762129	0.134905	4.30556	0.760251
			Weighted mode	0.142539	0.7855	1.1532	0.247328	5.37694	0.857022
	C-X-C motif chemokine 5 levels	37	MR Egger	0.391736	1.41228	1.47955	0.0928908	23.5659	0.783121
			Weighted median	0.0845919	0.42562	1.08827	0.472544	2.5063	0.842458
			Inverse variance weighted	-0.012767	0.322015	0.987314	0.525231	1.85593	0.968374
			Simple mode	0.0900261	0.947047	1.0942	0.170984	7.00229	0.924794
			Weighted mode	0.0619873	0.868356	1.06395	0.193982	5.83553	0.943487
	Interleukin 18 levels	37	MR Egger	2.67539	1.2599	14.518	1.22873	171.538	0.0408568
			Weighted median	0.438802	0.412629	1.55085	0.690768	3.48182	0.287587
			Inverse variance weighted	0.177476	0.290992	1.1942	0.675118	2.11239	0.541927
			Simple mode	0.683608	0.84007	1.98101	0.381773	10.2794	0.421137
			Weighted mode	0.799303	0.710122	2.22399	0.552924	8.94542	0.267789
	Leukemia inhibitory factor receptor levels	37	MR Egger	0.951887	1.49086	2.59059	0.139428	48.1336	0.527317
			Weighted median	0.0645999	0.46198	1.06673	0.43133	2.63816	0.888792
			Inverse variance weighted	0.0577221	0.344251	1.05942	0.539555	2.08018	0.86684
			Simple mode	0.0367806	1.04371	1.03747	0.134137	8.02413	0.972083
			Weighted mode	0.239695	0.890956	1.27086	0.221667	7.2861	0.789441
	Oncostatin M levels	37	MR Egger	2.37276	1.28657	10.7269	0.861631	133.545	0.0736256
			Weighted median	-0.12317	0.424879	0.884113	0.384453	2.03316	0.771897
			Inverse variance weighted	-0.0418634	0.308275	0.959001	0.524095	1.7548	0.89198
			Simple mode	-0.969304	0.873572	0.379347	0.0684601	2.10202	0.274534
			Weighted mode	-0.490813	0.814821	0.612129	0.123952	3.02296	0.550712
Self-reported long sleep	Adenosine Deaminase levels	10	MR Egger	-3.46443	3.32844	0.0312907	4.59402e-05	21.3127	0.328373
			Weighted median	-1.42368	1.30327	0.240826	0.0187213	3.09794	0.274663
			Inverse variance weighted	-1.60252	1.03638	0.201388	0.0264148	1.53539	0.12204
			Simple mode	-1.32861	1.52385	0.264844	0.0133618	5.24947	0.405931
			Weighted mode	-1.21271	1.29897	0.297391	0.0233141	3.79347	0.374885
	Artemin levels	10	MR Egger	3.23677	4.00025	25.4513	0.0100145	64683	0.441832
			Weighted median	0.202984	1.61979	1.22505	0.0512103	29.3057	0.900275
			Inverse variance weighted	-0.889125	1.27229	0.411015	0.0339516	4.97572	0.484654
			Simple mode	-4.87846	2.9013	0.00760876	2.58034e-05	2.24363	0.126968
			Weighted mode	1.27588	1.8458	3.58184	0.0961463	133.438	0.506855
	Caspase 8 levels	10	MR Egger	1.41892	3.31456	4.13265	0.00623469	2739.31	0.67988
			Weighted median	-0.276144	1.30842	0.758704	0.0583876	9.8588	0.832847
			Inverse variance weighted	-0.673453	1.04714	0.509945	0.0654908	3.97069	0.520136
			Simple mode	-0.693691	1.61971	0.499728	0.0208933	11.9526	0.678514
			Weighted mode	-0.127529	1.42873	0.880268	0.0535125	14.4802	0.93083
	C-X-C motif chemokine 5 levels	10	MR Egger	4.01322	3.3445	55.325	0.0787087	38888.4	0.264487
			Weighted median	-0.194675	1.42254	0.823102	0.0506485	13.3764	0.891149
			Inverse variance weighted	-1.36309	1.10677	0.255869	0.0292356	2.23936	0.218103
			Simple mode	-0.228646	1.98039	0.79561	0.0164042	38.5873	0.910619
			Weighted mode	0.0146078	1.748	1.01472	0.0329928	31.2083	0.993515
	Interleukin 18 levels	10	MR Egger	2.52985	3.33292	12.5516	0.0182667	8624.58	0.469595
			Weighted median	0.960559	1.41954	2.61316	0.161745	42.2182	0.498615
			Inverse variance weighted	0.480756	1.04618	1.6173	0.208097	12.5693	0.645849
			Simple mode	1.65359	2.13178	5.22572	0.0800834	340.997	0.45783
			Weighted mode	1.49266	1.69697	4.44891	0.15987	123.806	0.401949
	Leukemia inhibitory factor receptor levels	10	MR Egger	-2.69246	3.66805	0.067714	5.10943e-05	89.7396	0.483885
			Weighted median	-0.53415	1.41944	0.586167	0.0362884	9.46836	0.706686
			Inverse variance weighted	-0.456112	1.12511	0.633743	0.069856	5.7494	0.685187
			Simple mode	-0.298132	2.0026	0.742204	0.0146512	37.5986	0.884937
			Weighted mode	-0.0465928	1.78952	0.954476	0.0286085	31.8445	0.979796
	Oncostatin M levels	10	MR Egger	0.811836	3.33815	2.25204	0.00324405	1563.38	0.813971
			Weighted median	-0.144946	1.28973	0.865069	0.0690573	10.8366	0.910518
			Inverse variance weighted	-0.358588	1.05149	0.698662	0.0889647	5.48677	0.733083
			Simple mode	-0.256873	1.64009	0.773466	0.031072	19.2536	0.879
			Weighted mode	-0.256873	1.5264	0.773466	0.0388279	15.4077	0.870079
Self-reported short sleep	Adenosine Deaminase levels	24	MR Egger	3.6461	1.93158	38.3248	0.869536	1689.16	0.0723383
			Weighted median	0.667149	0.560464	1.94867	0.649624	5.84542	0.233909
			Inverse variance weighted	0.31522	0.406539	1.37056	0.617796	3.04055	0.438118
			Simple mode	0.997545	1.17832	2.71162	0.269291	27.3045	0.405951
			Weighted mode	0.972569	1.0296	2.64473	0.351533	19.8974	0.354678
	Artemin levels	24	MR Egger	3.19045	2.31401	24.2994	0.260537	2266.32	0.18183
			Weighted median	-0.66291	0.677571	0.51535	0.136566	1.94474	0.327895
			Inverse variance weighted	-0.831985	0.506181	0.435185	0.161363	1.17366	0.100249
			Simple mode	-0.472794	1.27128	0.623258	0.0515858	7.5302	0.71337
			Weighted mode	-1.04216	1.19045	0.352691	0.0342031	3.63683	0.390386
	Caspase 8 levels	24	MR Egger	0.270834	1.95343	1.31106	0.0284987	60.3141	0.890992
			Weighted median	0.0295398	0.592874	1.02998	0.322229	3.29225	0.960262
			Inverse variance weighted	0.0622982	0.408343	1.06428	0.478043	2.36943	0.878743
			Simple mode	0.0745716	1.08193	1.07742	0.129249	8.98143	0.945645
			Weighted mode	0.124543	0.980189	1.13263	0.165857	7.73468	0.899997
	C-X-C motif chemokine 5 levels	24	MR Egger	1.78133	1.9566	5.93777	0.128272	274.863	0.372468
			Weighted median	0.0366021	0.565539	1.03728	0.342373	3.14262	0.948396
			Inverse variance weighted	-0.0266001	0.409787	0.973751	0.436144	2.17403	0.948244
			Simple mode	-0.38402	1.17276	0.681118	0.0683828	6.78419	0.74629
			Weighted mode	-0.35687	1.08286	0.699863	0.0838044	5.84466	0.744712
	Interleukin 18 levels	24	MR Egger	1.36023	1.94634	3.89707	0.0858969	176.807	0.491961
			Weighted median	-0.174463	0.585743	0.839908	0.266463	2.64744	0.765818
			Inverse variance weighted	0.108008	0.40801	1.11406	0.500728	2.47863	0.791226
			Simple mode	-1.24456	1.17009	0.288069	0.0290731	2.85431	0.298533
			Weighted mode	-1.08876	1.06206	0.336633	0.0419868	2.69898	0.315958
	Leukemia inhibitory factor receptor levels	24	MR Egger	6.52318	3.09585	680.74	1.57667	293915	0.0467396
			Weighted median	0.14902	0.705274	1.1607	0.291325	4.62445	0.832657
			Inverse variance weighted	0.316963	0.698264	1.37295	0.349366	5.39547	0.649879
			Simple mode	-0.438268	1.55835	0.645153	0.0304207	13.6822	0.781042
			Weighted mode	0.305904	1.37856	1.35785	0.0910753	20.2444	0.826349
	Oncostatin M levels	24	MR Egger	0.0468917	1.95955	1.04801	0.0225095	48.7937	0.981124
			Weighted median	0.110777	0.540258	1.11715	0.387465	3.22097	0.837537
			Inverse variance weighted	-0.252473	0.409999	0.776877	0.34782	1.7352	0.538033
			Simple mode	0.318864	1.19224	1.37556	0.132932	14.2342	0.791506
			Weighted mode	0.424075	0.978086	1.52818	0.224704	10.3929	0.668636
Self-reported sleep duration	Adenosine Deaminase levels	67	MR Egger	-0.557069	0.419925	0.572886	0.251548	1.30471	0.189286
			Weighted median	-0.263873	0.158483	0.768071	0.562987	1.04786	0.095914
			Inverse variance weighted	-0.0657875	0.110734	0.93633	0.753651	1.16329	0.552442
			Simple mode	-0.22899	0.332307	0.795337	0.414654	1.52552	0.493182
			Weighted mode	-0.269347	0.249221	0.763878	0.468687	1.24499	0.28374
	Artemin levels	67	MR Egger	0.181902	0.435523	1.1995	0.510827	2.81659	0.67757
			Weighted median	0.388706	0.170741	1.47507	1.05554	2.06135	0.0228114
			Inverse variance weighted	0.233702	0.11303	1.26327	1.01224	1.57655	0.0386764
			Simple mode	0.32021	0.390074	1.37742	0.64125	2.95872	0.414661
			Weighted mode	0.36284	0.296625	1.43741	0.803687	2.57082	0.225593
	Caspase 8 levels	67	MR Egger	-0.374792	0.385361	0.687432	0.323001	1.46304	0.33437
			Weighted median	-0.0260957	0.161339	0.974242	0.710121	1.3366	0.871507
			Inverse variance weighted	-0.0977638	0.100673	0.906863	0.74447	1.10468	0.331495
			Simple mode	-0.180066	0.366617	0.835215	0.407125	1.71344	0.624946
			Weighted mode	-0.0826397	0.257806	0.920683	0.555471	1.52601	0.749564
	C-X-C motif chemokine 5 levels	67	MR Egger	-0.337691	0.471492	0.713416	0.28314	1.79756	0.476422
			Weighted median	0.038582	0.157981	1.03934	0.76257	1.41655	0.807061
			Inverse variance weighted	0.0573137	0.123128	1.05899	0.831922	1.34803	0.641586
			Simple mode	0.517919	0.436763	1.67853	0.713099	3.95102	0.239947
			Weighted mode	-0.218186	0.28746	0.803976	0.457669	1.41232	0.450548
	Interleukin 18 levels	67	MR Egger	0.0807639	0.390769	1.08411	0.504018	2.33187	0.836906
			Weighted median	-0.0217305	0.148942	0.978504	0.73077	1.31022	0.884001
			Inverse variance weighted	-0.159493	0.101877	0.852576	0.698255	1.041	0.117456
			Simple mode	0.0469253	0.340886	1.04804	0.537293	2.04431	0.890931
			Weighted mode	0.0691957	0.254925	1.07165	0.650212	1.76623	0.786903
	Leukemia inhibitory factor receptor levels	67	MR Egger	-0.357869	0.45296	0.699165	0.287748	1.69882	0.432361
			Weighted median	-0.0707658	0.167717	0.93168	0.670662	1.29429	0.673071
			Inverse variance weighted	0.0268541	0.119691	1.02722	0.812418	1.29881	0.822476
			Simple mode	-0.196524	0.384228	0.821582	0.386891	1.74467	0.610724
			Weighted mode	-0.338442	0.310483	0.71288	0.387907	1.3101	0.279654
	Oncostatin M levels	67	MR Egger	-0.183493	0.40225	0.832358	0.378362	1.8311	0.649791
			Weighted median	-0.231673	0.155715	0.793206	0.584573	1.0763	0.136804
			Inverse variance weighted	-0.157306	0.10421	0.854442	0.69659	1.04806	0.131168
			Simple mode	-0.272621	0.347318	0.761381	0.385442	1.50399	0.435301
			Weighted mode	-0.260293	0.268009	0.770826	0.45585	1.30344	0.33499
Sleep efficiency	Adenosine Deaminase levels	5	MR Egger	0.765642	0.383318	2.15038	1.01444	4.55828	0.139677
			Weighted median	0.429786	0.221258	1.53693	0.996128	2.37133	0.0520806
			Inverse variance weighted	0.372358	0.186409	1.45115	1.00702	2.09116	0.0457676
			Simple mode	0.397062	0.302993	1.48745	0.821351	2.69373	0.260219
			Weighted mode	0.419834	0.272605	1.52171	0.891837	2.59644	0.198384
	Artemin levels	5	MR Egger	-0.291141	0.41158	0.74741	0.333591	1.67457	0.530333
			Weighted median	-0.125192	0.238728	0.882327	0.552612	1.40877	0.599991
			Inverse variance weighted	0.00348285	0.192673	1.00349	0.68787	1.46393	0.985578
			Simple mode	-0.156135	0.308766	0.855444	0.467051	1.56682	0.639679
			Weighted mode	-0.145028	0.282314	0.864998	0.497398	1.50427	0.634528
	Caspase 8 levels	5	MR Egger	-0.108923	0.366173	0.896799	0.437525	1.83818	0.785522
			Weighted median	0.0812829	0.205922	1.08468	0.724464	1.624	0.693044
			Inverse variance weighted	0.15886	0.171416	1.17217	0.837684	1.64023	0.354055
			Simple mode	0.0858779	0.271364	1.08967	0.640187	1.85475	0.767475
			Weighted mode	0.056156	0.260259	1.05776	0.635114	1.76167	0.839723
	C-X-C motif chemokine 5 levels	5	MR Egger	-0.120731	0.367362	0.886272	0.431382	1.82084	0.764029
			Weighted median	-0.169245	0.20071	0.844302	0.569705	1.25125	0.399099
			Inverse variance weighted	-0.231235	0.171895	0.793553	0.566573	1.11146	0.178555
			Simple mode	-0.147643	0.269353	0.862739	0.508864	1.46271	0.612751
			Weighted mode	-0.157031	0.260325	0.854677	0.513108	1.42362	0.578901
	Interleukin 18 levels	5	MR Egger	0.126207	0.366922	1.13452	0.552689	2.32885	0.753572
			Weighted median	0.214341	0.206349	1.23904	0.826873	1.85667	0.298932
			Inverse variance weighted	0.245821	0.171551	1.27867	0.913549	1.78972	0.151876
			Simple mode	0.202559	0.28255	1.22453	0.703815	2.1305	0.513071
			Weighted mode	0.207674	0.257656	1.23081	0.742797	2.03945	0.465425
	Leukemia inhibitory factor receptor levels	5	MR Egger	-0.171776	0.491092	0.842168	0.321642	2.20508	0.749617
			Weighted median	-0.0237387	0.249085	0.976541	0.599329	1.59117	0.924074
			Inverse variance weighted	-0.197628	0.197592	0.820675	0.557156	1.20883	0.317223
			Simple mode	0.0369547	0.357687	1.03765	0.514731	2.09179	0.922685
			Weighted mode	0.0593479	0.302233	1.06114	0.586824	1.91885	0.853898
	Oncostatin M levels	5	MR Egger	-0.507299	0.368314	0.60212	0.292528	1.23936	0.262176
			Weighted median	-0.339239	0.214077	0.712312	0.468214	1.08367	0.113044
			Inverse variance weighted	-0.325616	0.172145	0.722082	0.515293	1.01186	0.058554
			Simple mode	-0.124461	0.288554	0.882973	0.501562	1.55442	0.68846
			Weighted mode	-0.518104	0.258574	0.595649	0.358829	0.988764	0.115627
No.of sleep episodes	Adenosine Deaminase levels	22	MR Egger	-0.027596	0.489198	0.972781	0.372908	2.53763	0.955574
			Weighted median	0.066325	0.121009	1.06857	0.842945	1.3546	0.583624
			Inverse variance weighted	-0.0149833	0.110284	0.985128	0.793629	1.22284	0.891931
			Simple mode	0.139936	0.258358	1.1502	0.693194	1.9085	0.59377
			Weighted mode	0.124659	0.2461	1.13276	0.699285	1.83494	0.617757
	Artemin levels	22	MR Egger	-0.245532	0.465598	0.782288	0.314081	1.94846	0.603754
			Weighted median	0.0425654	0.137808	1.04348	0.796492	1.36707	0.757417
			Inverse variance weighted	0.116455	0.105968	1.12351	0.912797	1.38286	0.271783
			Simple mode	-0.0456013	0.265985	0.955423	0.567264	1.60919	0.865517
			Weighted mode	-0.071393	0.250044	0.931096	0.570365	1.51997	0.778042
	Caspase 8 levels	22	MR Egger	0.12311	0.435579	1.13101	0.481608	2.65606	0.780361
			Weighted median	-0.000340361	0.12416	0.99966	0.783728	1.27508	0.997813
			Inverse variance weighted	-0.0661024	0.0993798	0.936035	0.770368	1.13733	0.505955
			Simple mode	0.0970799	0.248929	1.10195	0.676502	1.79496	0.700471
			Weighted mode	0.108509	0.264392	1.11461	0.663849	1.87146	0.685664
	C-X-C motif chemokine 5 levels	22	MR Egger	-0.131792	0.373165	0.876523	0.421812	1.82141	0.727653
			Weighted median	0.0787499	0.123899	1.08193	0.848664	1.37932	0.525039
			Inverse variance weighted	0.103891	0.0867318	1.10948	0.936034	1.31506	0.230977
			Simple mode	0.0461871	0.238039	1.04727	0.656804	1.66987	0.848016
			Weighted mode	0.0312503	0.226926	1.03174	0.661315	1.60966	0.891781
	Interleukin 18 levels	22	MR Egger	-0.335529	0.398249	0.71496	0.327556	1.56055	0.409465
			Weighted median	0.00658665	0.123958	1.00661	0.789488	1.28344	0.957623
			Inverse variance weighted	0.00289142	0.0917811	1.0029	0.83778	1.20055	0.974868
			Simple mode	0.196981	0.257791	1.21772	0.734702	2.01829	0.453302
			Weighted mode	-0.129655	0.212585	0.878398	0.579076	1.33244	0.548473
	Leukemia inhibitory factor receptor levels	22	MR Egger	-0.157943	0.509411	0.853899	0.314621	2.31753	0.759731
			Weighted median	0.00647902	0.13623	1.0065	0.770641	1.31455	0.962068
			Inverse variance weighted	0.0746724	0.113048	1.07753	0.863379	1.3448	0.508908
			Simple mode	-0.057865	0.261625	0.943777	0.565158	1.57605	0.827092
			Weighted mode	-0.0294654	0.253275	0.970964	0.591032	1.59513	0.90849
	Oncostatin M levels	22	MR Egger	0.0964455	0.426033	1.10125	0.477792	2.53824	0.823203
			Weighted median	-0.116667	0.122257	0.889882	0.700269	1.13084	0.339946
			Inverse variance weighted	-0.0958674	0.0971509	0.908584	0.75105	1.09916	0.323746
			Simple mode	-0.134237	0.236934	0.874383	0.549565	1.39118	0.57702
			Weighted mode	-0.103295	0.225668	0.90186	0.579491	1.40356	0.651846
Accelerometer-based sleep duration	Adenosine Deaminase levels	9	MR Egger	0.417685	0.409409	1.51844	0.680616	3.38762	0.341585
			Weighted median	-0.0320617	0.166305	0.968447	0.69906	1.34164	0.847124
			Inverse variance weighted	0.00043696	0.157151	1.00044	0.735225	1.36132	0.997781
			Simple mode	0.0678574	0.316154	1.07021	0.575909	1.98878	0.835423
			Weighted mode	-0.25459	0.274662	0.775234	0.452518	1.3281	0.381081
	Artemin levels	9	MR Egger	0.00437579	0.344029	1.00439	0.511749	1.97126	0.990207
			Weighted median	0.0587523	0.172242	1.06051	0.75666	1.48638	0.733026
			Inverse variance weighted	0.0604657	0.131049	1.06233	0.821691	1.37345	0.644514
			Simple mode	-0.0294587	0.263584	0.970971	0.579213	1.6277	0.913765
			Weighted mode	-0.0247056	0.239282	0.975597	0.610365	1.55938	0.920307
	Caspase 8 levels	9	MR Egger	-0.21143	0.306211	0.809426	0.444146	1.47513	0.512135
			Weighted median	0.0556725	0.16263	1.05725	0.768678	1.45416	0.732106
			Inverse variance weighted	0.174885	0.117008	1.19111	0.947005	1.49813	0.135008
			Simple mode	0.0820785	0.24016	1.08554	0.677982	1.7381	0.741331
			Weighted mode	0.0535175	0.180857	1.05498	0.740106	1.5038	0.774834
	C-X-C motif chemokine 5 levels	9	MR Egger	-0.444791	0.307124	0.640958	0.351075	1.1702	0.190814
			Weighted median	-0.160567	0.159993	0.851661	0.622413	1.16535	0.315578
			Inverse variance weighted	-0.0493804	0.123742	0.951819	0.746833	1.21307	0.689848
			Simple mode	-0.233094	0.288694	0.792079	0.449808	1.39479	0.442773
			Weighted mode	-0.257582	0.244057	0.772919	0.479058	1.24704	0.322063
	Interleukin 18 levels	9	MR Egger	-0.0998409	0.497681	0.904981	0.341197	2.40035	0.846706
			Weighted median	0.0319748	0.158853	1.03249	0.756255	1.40963	0.840475
			Inverse variance weighted	0.0457863	0.178637	1.04685	0.737608	1.48574	0.797712
			Simple mode	0.0089447	0.229665	1.00898	0.643265	1.58263	0.969887
			Weighted mode	0.0327716	0.189246	1.03331	0.713087	1.49735	0.86682
	Leukemia inhibitory factor receptor levels	9	MR Egger	-0.0884422	0.418286	0.915356	0.403216	2.07798	0.838568
			Weighted median	-0.320722	0.178221	0.725625	0.511691	1.029	0.0719278
			Inverse variance weighted	-0.172537	0.146688	0.841527	0.631255	1.12184	0.239508
			Simple mode	-0.397374	0.281362	0.672083	0.387189	1.1666	0.195552
			Weighted mode	-0.357394	0.236733	0.699497	0.43982	1.11249	0.169562
	Oncostatin M levels	9	MR Egger	-0.531479	0.30783	0.587735	0.321478	1.07451	0.127894
			Weighted median	-0.212591	0.152061	0.808487	0.600117	1.08921	0.162094
			Inverse variance weighted	-0.210577	0.117348	0.810117	0.643664	1.01961	0.0727387
			Simple mode	-0.238844	0.238387	0.787538	0.493574	1.25658	0.345721
			Weighted mode	-0.248603	0.22527	0.779889	0.50151	1.21279	0.301861

## Sheet: Heterogeneity and Pleiotropy
Heterogeneity-test of sleep traits and 7 inflammation factors
exposure	outcome	method	Q	Q_df	Q_pval
Chronotype	C-X-C motif chemokine 5 levels	MR Egger	123.698	116	0.295231
		Inverse variance weighted	123.721	117	0.31753
Insomnia	Oncostatin M levels	MR Egger	44.3292	37	0.190008
		Inverse variance weighted	45.4981	38	0.188175
Self-reported sleep duration	Artemin levels	MR Egger	67.1686	65	0.402657
		Inverse variance weighted	67.1843	66	0.436264
Sleep efficiency	Adenosine Deaminase levels	MR Egger	3.26563	3	0.352455
		Inverse variance weighted	4.73036	4	0.3161
Pleiotropy-test of sleep traits and 7 inflammation factors
exposure	outcome	egger_intercept	se	pval
Chronotype	C-X-C motif chemokine 5 levels	-0.000629576	0.00426288	0.882845
Insomnia	Oncostatin M levels	-0.0079654	0.00806435	0.3297
Self-reported sleep duration	Artemin levels	0.000903044	0.00732845	0.90231
Sleep efficiency	Adenosine Deaminase levels	-0.0191534	0.0165116	0.329981
