# Supplementary material for: Association of Sleep, Inflammation and Female Infertility: A Cross‐Sectional Survey and Genetic Approach
Source: Brain Behav. 2025 Jun 17;15(6):e70627. doi: 10.1002/brb3.70627 (PMC12171637; doi:10.1002/brb3.70627)
Supplement: Supplementary file 6 — MR analysis of 11 sleep traits and female infertility [file BRB3-15-e70627-s004.xlsx]

## Sheet: MR analysis
MR analysis of 11 sleep traits and female infertility
exposure	method	nsnp	b	se	or	or_lci95	or_uci95	pval
Accelerometer-based sleep duration	MR Egger	8	-0.385342	0.436459	0.680218	0.289152	1.60018	0.411273
	Weighted median	8	-0.127309	0.249892	0.880462	0.539508	1.43689	0.610433
	Inverse variance weighted	8	-0.266017	0.191754	0.766426	0.526315	1.11608	0.165356
	Simple mode	8	-0.0393996	0.335032	0.961366	0.498544	1.85385	0.909688
	Weighted mode	8	-0.145046	0.271213	0.864982	0.508331	1.47187	0.609344
Chronotype	MR Egger	113	-0.147054	0.199443	0.863247	0.583936	1.27616	0.462481
	Weighted median	113	-0.158173	0.088339	0.853702	0.717977	1.01508	0.0733689
	Inverse variance weighted	113	-0.0496581	0.0636352	0.951555	0.839975	1.07796	0.435181
	Simple mode	113	-0.317148	0.258848	0.728223	0.438459	1.20948	0.223059
	Weighted mode	113	-0.382003	0.211046	0.682493	0.451287	1.03215	0.0729697
daytime napping	MR Egger	91	-0.564645	0.917482	0.568562	0.0941458	3.43363	0.539842
	Weighted median	91	0.133722	0.375459	1.14307	0.547618	2.38601	0.721724
	Inverse variance weighted	91	0.288509	0.255624	1.33444	0.808549	2.20237	0.259047
	Simple mode	91	-0.187531	0.978303	0.829004	0.121845	5.64033	0.848417
	Weighted mode	91	-0.123151	0.905508	0.88413	0.149876	5.21555	0.892123
daytime sleepiness	MR Egger	36	-0.159385	2.19369	0.852668	0.0115737	62.8185	0.942505
	Weighted median	36	-0.655418	0.702793	0.519225	0.130956	2.05866	0.351032
	Inverse variance weighted	36	0.265688	0.497337	1.30433	0.492091	3.45723	0.593188
	Simple mode	36	-1.06466	1.46983	0.344844	0.0193408	6.14853	0.47367
	Weighted mode	36	-0.972954	1.30865	0.377965	0.0290742	4.91353	0.462152
Insomnia	MR Egger	36	1.00829	1.20957	2.74091	0.256027	29.343	0.410329
	Weighted median	36	0.412361	0.518217	1.51038	0.54698	4.17063	0.426188
	Inverse variance weighted	36	0.281174	0.395332	1.32468	0.610378	2.87492	0.476939
	Simple mode	36	-0.212598	0.972688	0.808481	0.120144	5.4405	0.828256
	Weighted mode	36	0.39371	0.692618	1.48247	0.381432	5.76175	0.573368
L5Timing	MR Egger	5	0.191475	0.35632	1.21103	0.602352	2.4348	0.628315
	Weighted median	5	0.186205	0.232256	1.20467	0.76413	1.89919	0.422714
	Inverse variance weighted	5	0.156294	0.206888	1.16917	0.779419	1.75382	0.449977
	Simple mode	5	0.117701	0.321482	1.12491	0.599053	2.11236	0.732819
	Weighted mode	5	0.216925	0.260383	1.24225	0.745705	2.06944	0.451641
No.of sleep episodes	MR Egger	20	-0.495714	0.795623	0.609136	0.128076	2.89709	0.541066
	Weighted median	20	0.208522	0.21607	1.23186	0.806562	1.88141	0.334511
	Inverse variance weighted	20	0.110094	0.162252	1.11638	0.812271	1.53435	0.497433
	Simple mode	20	0.273668	0.44922	1.31478	0.545091	3.17129	0.549603
	Weighted mode	20	0.28331	0.40824	1.32752	0.596402	2.95489	0.496094
Self-reported short sleep	MR Egger	24	3.46029	4.51383	31.8263	0.00457652	221328	0.451469
	Weighted median	24	-0.590042	1.00346	0.554304	0.0775505	3.96197	0.556528
	Inverse variance weighted	24	-0.15689	0.800942	0.854798	0.177864	4.10808	0.844702
	Simple mode	24	-0.941247	1.8569	0.390141	0.0102471	14.854	0.617056
	Weighted mode	24	-0.881038	1.63344	0.414353	0.016864	10.1808	0.594811
Self-reported long sleep	MR Egger	8	-0.22799	5.53148	0.796132	1.55775e-05	40688.6	0.96846
	Weighted median	8	0.425661	2.17046	1.5306	0.0217436	107.744	0.844519
	Inverse variance weighted	8	0.456988	1.72751	1.57931	0.0534542	46.6608	0.791367
	Simple mode	8	2.23016	3.0117	9.30136	0.025406	3405.3	0.48309
	Weighted mode	8	-1.06403	2.71354	0.345064	0.00169079	70.422	0.706636
Self-reported sleep duration	MR Egger	62	0.279404	0.826079	1.32234	0.261922	6.676	0.736371
	Weighted median	62	-0.13959	0.294384	0.869714	0.488419	1.54868	0.635373
	Inverse variance weighted	62	-0.177383	0.205807	0.837459	0.55947	1.25357	0.388748
	Simple mode	62	0.20282	0.657969	1.22485	0.337295	4.44793	0.758941
	Weighted mode	62	0.0123424	0.458928	1.01242	0.411825	2.4889	0.978632
Sleep efficiency	MR Egger	5	-0.779154	0.524862	0.458794	0.164001	1.28348	0.234339
	Weighted median	5	-0.250056	0.313379	0.778757	0.421355	1.43932	0.424909
	Inverse variance weighted	5	-0.186708	0.263491	0.829686	0.495024	1.3906	0.478577
	Simple mode	5	0.097911	0.468803	1.10286	0.440017	2.76424	0.844767
	Weighted mode	5	-0.206911	0.330185	0.813092	0.425677	1.5531	0.564875

## Sheet: Heterogeneity and Pleiotropy
Heterogeneity-test between 11 sleep traits and infertility
outcome	exposure	method	Q	Q_pval
Female infertility	Accelerometer-based sleep duration	MR Egger	4.327	0.633
		Inverse variance weighted	4.419	0.73
	Chronotype	MR Egger	133.727	0.07
		Inverse variance weighted	134.047	0.076
	daytime napping	MR Egger	101.179	0.178
		Inverse variance weighted	102.245	0.178
	daytime sleepiness	MR Egger	36.401	0.358
		Inverse variance weighted	36.443	0.401
	Insomnia	MR Egger	47.036	0.068
		Inverse variance weighted	47.597	0.076
	L5Timing	MR Egger	0.905	0.824
		Inverse variance weighted	0.92	0.922
	No.of sleep episodes	MR Egger	21.305	0.264
		Inverse variance weighted	22.022	0.283
	Self-reported short sleep	MR Egger	30.077	0.117
		Inverse variance weighted	30.984	0.123
	Self-reported long sleep	MR Egger	1.635	0.95
		Inverse variance weighted	1.652	0.977
	Self-reported sleep duration	MR Egger	87.575	0.012
		Inverse variance weighted	88.051	0.013
	Sleep efficiency	MR Egger	1.822	0.61
		Inverse variance weighted	3.525	0.474
Pleiotropy-test between 11 sleep traits and infertility
outcome	exposure	egger_intercept	se	pval
Female infertility	Accelerometer-based sleep duration	0.006	0.019	0.771
	Chronotype	0.004	0.007	0.607
	daytime napping	0.008	0.009	0.336
	daytime sleepiness	0.003	0.016	0.843
	Insomnia	-0.008	0.012	0.529
	L5Timing	-0.002	0.018	0.911
	No.of sleep episodes	0.02	0.025	0.447
	Self-reported short sleep	-0.024	0.03	0.424
	Self-reported long sleep	0.004	0.032	0.901
	Self-reported sleep duration	-0.008	0.014	0.57
	Sleep efficiency	0.032	0.024	0.283
